# Supplementary material for: MRP8/14 Is a Molecular Signature Triggered by Dopamine in HIV Latent Myeloid Targets That Increases HIV Transcription and Distinguishes HIV+ Methamphetamine Users with Detectable CSF Viral Load and Brain Pathology
Source: Viruses. 2023 Jun 13;15(6):1363. doi: 10.3390/v15061363 (PMC10304659; doi:10.3390/v15061363)
Supplement: Supplementary file 1 [file viruses-15-01363-s001.zip]

Archive with 1 entries (1 files):
- viruses-2370490-supplementary.xlsx
